# Supplementary material for: Identification of candidate cancer predisposing variants by performing whole-exome sequencing on index patients from BRCA1 and BRCA2-negative breast cancer families
Source: BMC Cancer. 2019 Apr 4;19:313. doi: 10.1186/s12885-019-5494-7 (PMC6449945; doi:10.1186/s12885-019-5494-7)
Supplement: Supplementary file 1 — Breast cancer (BC) patients considered for the study, their age at diagnosis and the number of affected first-degree relatives in their families. (XLSX 11 kb) [file 12885_2019_5494_MOESM1_ESM.xlsx]

## Sheet: Additional file 1 (BC patients)
Additional file 1:Breast cancer (BC) patients considered for the study, their age at diagnosis and the number of affected first degree relatives in their families
Control =	blinded internal positive control
NA =	not applicable
* =	BC sample name/number is anonymized and age at diagnosis is mentioned in range instead of absolute age.
Sample number (BC patient)*	Age at diagnosis (range)*	BC and/or Ovarian Cancer (OC)	Number of 1st degree relatives with BC and/or OC in a family	Remarks
BB1	35-40	BC	3
BB2	50-55	BC	5
BB3	50-55	BC	2
BB4	45-50	BC	3
BB5	60-65	BC	3
BB6	45-50	BC	5
BB7	40-45	BC	5
BB8	60-65	BC	3
BB9	40-45	BC	8
BB10	40-45	BC&OC	2
BB11	55-60	BC	4
BB12	50-55	BC	4
BB13	45-50	BC	4
BB14	60-65	BC	2
BB15	50-55	BC&OC	7
BB16	70-75	BC	3
BB17	50-55	BC	5
BB18	55-60	BC	3
BB19	50-55	BC	3
BB20	55-60	BC	5
BB21	40-45	BC	6
BB22	40-45	BC	3
BB23	50-55	BC&OC	3
BB24	45-50	BC	4
BB25	60-65	BC	4
BB26	50-55	BC	4
BB27	50-55	BC	4
BB28	50-55	BC	3
BB29	50-55	BC	2
BB30	55-60	BC	3
BB31	60-65	BC	2
BB32	45-50	BC	4
BB33	45-50	BC&OC	4
BB34	40-45	BC	5
BB35	40-45	BC	4
BB36	55-60	BC	4
BB37	60-65	BC	2
BB38	50-55	BC	2
BB39	45-50	BC&OC	2
BB40	35-40	BC	4
BB41	55-60	BC	3
BB42	40-45	BC&OC	4
BB43	45-50	BC	3
BB44	65-70	BC	5
BB45	65-70	BC	3
BB46	50-55	BC	2
BB47	45-50	BC	2
BB48	40-45	BC	2
BB49	50-55	BC&OC	3
BB50	55-60	BC	3
BB51	55-60	BC	2
BB52	40-45	BC	2
BB53	60-65	OC	2
BB54	45-50	BC	2
BB55	NA	BC	NA	Control: BRCA1,c.5096G>A,p.Arg1699Gln
BB56	NA	BC	NA	Control: BARD1,c.1921C>T,p.Arg641*
BB57	NA	BC	NA	Control: PALB2,c.1571C>G,p.Ser524*
