# Supplementary material for: Identification of candidate cancer predisposing variants by performing whole-exome sequencing on index patients from BRCA1 and BRCA2-negative breast cancer families
Source: BMC Cancer. 2019 Apr 4;19:313. doi: 10.1186/s12885-019-5494-7 (PMC6449945; doi:10.1186/s12885-019-5494-7)
Supplement: Supplementary file 3 — A panel of cancer-associated genes with their corresponding genomic coordinates and the lists of genes from which they are extracted. (XLSX 47 kb) [file 12885_2019_5494_MOESM3_ESM.xlsx]

## Sheet: Additional file 3 (CAGP)
Additional file 3:A panel of cancer associated genes with their corresponding genomic coordinates and the lists of genes from which they are extracted
X = present in the gene list
Gene (HGNC name)	Chromosome_Name : Gene_Start - Gene_End (GRCh37)	Ensembl_Gene_ID	Easton_et_al	Rahman_et_al	BROCA	Kanchi_et_al	wood_at_al	Qiagen_CPG_V2	FaCD
ABCB11	2 : 169779448 - 169887832	ENSG00000073734		X
ABCC11	16 : 48200821 - 48281479	ENSG00000121270							X
ACVRL1	12 : 52300692 - 52317145	ENSG00000139567							X
ADA	20 : 43248163 - 43280874	ENSG00000196839							X
ADH1C	4 : 100257649 - 100274184	ENSG00000248144							X
AFP	4 : 74296855 - 74321891	ENSG00000081051							X
AICDA	12 : 8754762 - 8765467	ENSG00000111732							X
AIP	11 : 67250512 - 67258574	ENSG00000110711						X	X
AIRE	21 : 45705721 - 45718531	ENSG00000160224							X
AKR1A1	1 : 46016215 - 46035721	ENSG00000117448							X
AKT1	14 : 105235686 - 105262088	ENSG00000142208	X		X			X
ALK	2 : 29415640 - 30144432	ENSG00000171094	X	X				X	X
ALKBH2	12 : 109525996 - 109531436	ENSG00000189046					X
ALKBH3	11 : 43902361 - 43941816	ENSG00000166199					X
AMH	19 : 2249308 - 2252072	ENSG00000104899							X
ANTXR1	2 : 69240310 - 69476459	ENSG00000169604						X	X
ANTXR2	4 : 80822303 - 81046608	ENSG00000163297						X	X
AP3B1	5 : 77296349 - 77590579	ENSG00000132842							X
APC	5 : 112043195 - 112181936	ENSG00000134982	X	X	X			X	X
APEX1	14 : 20923350 - 20925927	ENSG00000100823					X
APEX2	X : 55026790 - 55035490	ENSG00000169188					X
APITD1	1 : 10490159 - 10512210	ENSG00000175279				X
APLF	2 : 68694693 - 68858004	ENSG00000169621					X
APTX	9 : 32972604 - 33025166	ENSG00000137074					X
AR	X : 66764465 - 66950461	ENSG00000169083							X
ARL6	3 : 97483365 - 97519953	ENSG00000113966							X
ASCC1	10 : 73856278 - 73976892	ENSG00000138303						X
ATM	11 : 108093211 - 108239829	ENSG00000149311	X	X	X	X	X	X	X
ATP2C1	3 : 130569439 - 130735556	ENSG00000017260							X
ATP7B	13 : 52506809 - 52585630	ENSG00000123191							X
ATP8B1	18 : 55313658 - 55470333	ENSG00000081923							X
ATR	3 : 142168077 - 142297668	ENSG00000175054	X		X	X	X	X
ATRIP	3 : 48488114 - 48507115	ENSG00000164053				X	X
AXIN1	16 : 337440 - 402673	ENSG00000103126	X
AXIN2	17 : 63524681 - 63557765	ENSG00000168646		X	X			X	X
BAP1	3 : 52435029 - 52444366	ENSG00000163930	X	X	X			X	X
BARD1	2 : 215590370 - 215674428	ENSG00000138376	X		X			X	X
BBS1	11 : 66278077 - 66301098	ENSG00000174483							X
BBS10	12 : 76738254 - 76742222	ENSG00000179941							X
BBS12	4 : 123653857 - 123666098	ENSG00000181004							X
BBS2	16 : 56500748 - 56554195	ENSG00000125124							X
BBS4	15 : 72978527 - 73030817	ENSG00000140463							X
BBS5	2 : 170335688 - 170382432	ENSG00000163093							X
BBS7	4 : 122745595 - 122791652	ENSG00000138686							X
BBS9	7 : 33168856 - 33645680	ENSG00000122507							X
BLM	15 : 91260558 - 91358859	ENSG00000197299	X	X		X	X	X	X
BLOC1S3	19 : 45682003 - 45685059	ENSG00000189114							X
BMPR1A	10 : 88516407 - 88692595	ENSG00000107779	X	X	X			X	X
BRAF	7 : 140419127 - 140624564	ENSG00000157764							X
BRCA1	17 : 41196312 - 41277500	ENSG00000012048	X	X	X	X	X	X	X
BRCA2	13 : 32889611 - 32973805	ENSG00000139618	X	X	X	X	X	X	X
BRIP1	17 : 59758627 - 59940882	ENSG00000136492	X	X	X	X	X	X	X
BTK	X : 100604435 - 100641183	ENSG00000010671							X
BUB1B	15 : 40453224 - 40513337	ENSG00000156970	X	X				X	X
CBL	11 : 119076752 - 119178859	ENSG00000110395		X					X
CCM2	7 : 45039074 - 45116068	ENSG00000136280							X
CCNH	5 : 86687311 - 86708836	ENSG00000134480					X
CD40	20 : 44746911 - 44758502	ENSG00000101017							X
CD40LG	X : 135730352 - 135742549	ENSG00000102245							X
CD96	3 : 111011566 - 111384597	ENSG00000153283						X	X
CDC73	1 : 193091147 - 193223031	ENSG00000134371	X	X				X	X
CDH1	16 : 68771128 - 68869451	ENSG00000039068	X	X	X			X	X
CDK4	12 : 58141510 - 58149796	ENSG00000135446	X	X	X			X	X
CDK7	5 : 68530668 - 68573250	ENSG00000134058					X
CDKN1A	6 : 36644305 - 36655116	ENSG00000124762							X
CDKN1B	12 : 12867992 - 12875305	ENSG00000111276		X				X	X
CDKN1C	11 : 2904443 - 2907111	ENSG00000129757	X						X
CDKN2A	9 : 21967751 - 21995300	ENSG00000147889	X	X	X			X	X
CDKN2B	9 : 22002902 - 22009362	ENSG00000147883							X
CDKN2C	1 : 51426417 - 51440305	ENSG00000123080							X
CDKN2D	19 : 10677138 - 10679735	ENSG00000129355							X
CEBPA	19 : 33790840 - 33793470	ENSG00000245848	X	X					X
CEP57	11 : 95523129 - 95565857	ENSG00000166037	X						X
CETN2	X : 151995517 - 151999321	ENSG00000147400					X
CFTR	7 : 117105838 - 117356025	ENSG00000001626							X
CHAF1A	19 : 4402659 - 4445015	ENSG00000167670					X
CHEK1	11 : 125495036 - 125546150	ENSG00000149554	X		X		X	X
CHEK2	22 : 29083731 - 29138410	ENSG00000183765	X	X	X	X	X	X	X
CLK2	1 : 155232659 - 155248282	ENSG00000176444					X
COL17A1	10 : 105791044 - 105845760	ENSG00000065618							X
COL4A5	X : 107683074 - 107940775	ENSG00000188153							X
COL4A6	X : 107386780 - 107682727	ENSG00000197565							X
COL7A1	3 : 48601506 - 48632700	ENSG00000114270		X					X
CREBBP	16 : 3775055 - 3930727	ENSG00000005339							X
CSH1	17 : 61972275 - 61974021	ENSG00000136488							X
CTNNA1	5 : 137946656 - 138270723	ENSG00000044115	X		X				X
CTNNB1	3 : 41236328 - 41301587	ENSG00000168036	X						X
CXCR4	2 : 136871919 - 136875735	ENSG00000121966							X
CYLD	16 : 50775961 - 50835846	ENSG00000083799	X	X				X	X
CYP11B1	8 : 143953772 - 143961262	ENSG00000160882							X
CYP11B2	8 : 143991975 - 143999259	ENSG00000179142							X
CYP1A1	15 : 75011883 - 75017951	ENSG00000140465							X
CYP21A2	6 : 32006042 - 32009447	ENSG00000231852						X
CYP2E1	10 : 135333910 - 135374724	ENSG00000130649							X
CYP7A1	8 : 59402737 - 59412795	ENSG00000167910							X
DAPK1	9 : 90112143 - 90323548	ENSG00000196730							X
DCLRE1A	10 : 115594488 - 115614142	ENSG00000198924					X
DCLRE1B	1 : 114447763 - 114456708	ENSG00000118655					X
DCLRE1C	10 : 14939358 - 14996431	ENSG00000152457					X
DDB1	11 : 61066923 - 61110068	ENSG00000167986					X
DDB2	11 : 47236493 - 47260767	ENSG00000134574	X	X			X	X	X
DHCR7	11 : 71139239 - 71163914	ENSG00000172893							X
DICER1	14 : 95552565 - 95624347	ENSG00000100697	X	X				X	X
DIS3L2	2 : 232825955 - 233209060	ENSG00000144535	X	X				X	X
DKC1	X : 153991031 - 154005964	ENSG00000130826		X				X	X
DMC1	22 : 38914954 - 38966291	ENSG00000100206					X
DNAAF1	16 : 84178865 - 84212373	ENSG00000154099							X
DNAAF2	14 : 50091892 - 50101948	ENSG00000165506							X
DNAH11	7 : 21582833 - 21941457	ENSG00000105877							X
DNAH5	5 : 13690440 - 13944652	ENSG00000039139							X
DNAI1	9 : 34457412 - 34520982	ENSG00000122735							X
DNAI2	17 : 72270386 - 72311023	ENSG00000171595							X
DOCK8	9 : 214854 - 465259	ENSG00000107099		X
DTNBP1	6 : 15523032 - 15663289	ENSG00000047579							X
DUT	15 : 48623208 - 48635570	ENSG00000128951					X
EGFR	7 : 55086714 - 55324313	ENSG00000146648	X	X					X
EHBP1	2 : 62900986 - 63273622	ENSG00000115504						X	X
ELAC2	17 : 12895708 - 12921504	ENSG00000006744							X
ELANE	19 : 851014 - 856242	ENSG00000197561		X					X
EME1	17 : 48450581 - 48458844	ENSG00000154920				X	X
EME2	16 : 1823208 - 1831709	ENSG00000197774					X
ENDOV	17 : 78388965 - 78411886	ENSG00000173818					X
ENG	9 : 130577291 - 130617035	ENSG00000106991							X
EP300	22 : 41487790 - 41576081	ENSG00000100393							X
EPAS1	2 : 46520806 - 46613836	ENSG00000116016							X
EPCAM	2 : 47572297 - 47614740	ENSG00000119888	X		X			X	X
EPHB2	1 : 23037332 - 23241818	ENSG00000133216						X	X
ERCC1	19 : 45910591 - 45982086	ENSG00000012061				X	X
ERCC2	19 : 45853095 - 45874176	ENSG00000104884	X	X			X	X	X
ERCC3	2 : 128014866 - 128051752	ENSG00000163161	X	X			X	X	X
ERCC4	16 : 14014014 - 14046202	ENSG00000175595	X	X		X	X	X	X
ERCC5	13 : 103497194 - 103528345	ENSG00000134899	X	X		X	X	X	X
ERCC6	10 : 50663414 - 50747584	ENSG00000225830					X	X
ERCC8	5 : 60169658 - 60240900	ENSG00000049167					X
ESCO2	8 : 27629466 - 27670157	ENSG00000171320						X	X
EXO1	1 : 242011269 - 242058450	ENSG00000174371				X	X		X
EXT1	8 : 118806729 - 119124092	ENSG00000182197	X	X				X	X
EXT2	11 : 44117099 - 44266979	ENSG00000151348	X	X				X	X
EZH2	7 : 148504475 - 148581413	ENSG00000106462	X
F12	5 : 176829141 - 176836577	ENSG00000131187							X
FAAP20	1 : 2115903 - 2144159	ENSG00000162585					X
FAAP24	19 : 33463115 - 33469128	ENSG00000131944					X
FAH	15 : 80444832 - 80479288	ENSG00000103876		X				X	X
FAM175A	4 : 84382092 - 84444501	ENSG00000163322	X		X
FAN1	15 : 31196055 - 31235311	ENSG00000198690					X
FANCA	16 : 89803957 - 89883065	ENSG00000187741	X	X		X	X	X	X
FANCB	X : 14861529 - 14891191	ENSG00000181544	X			X	X	X	X
FANCC	9 : 97861336 - 98079991	ENSG00000158169	X	X		X	X	X	X
FANCD2	3 : 10068098 - 10143614	ENSG00000144554	X			X	X	X	X
FANCE	6 : 35420138 - 35434880	ENSG00000112039	X			X	X	X	X
FANCF	11 : 22644079 - 22647387	ENSG00000183161	X			X	X	X	X
FANCG	9 : 35073832 - 35080013	ENSG00000221829	X	X		X	X	X	X
FANCI	15 : 89787180 - 89860492	ENSG00000140525	X			X	X	X	X
FANCL	2 : 58386378 - 58468507	ENSG00000115392	X			X	X	X	X
FANCM	14 : 45605143 - 45670093	ENSG00000187790	X			X	X	X	X
FAS	10 : 90750414 - 90775542	ENSG00000026103		X					X
FEN1	11 : 61560109 - 61564716	ENSG00000168496					X
FGFR2	10 : 123237848 - 123357972	ENSG00000066468							X
FGFR3	4 : 1795034 - 1810599	ENSG00000068078							X
FH	1 : 241660903 - 241683061	ENSG00000091483	X	X	X			X	X
FHIT	3 : 59735036 - 61237133	ENSG00000189283							X
FLCN	17 : 17115526 - 17140502	ENSG00000154803	X	X	X			X	X
FLG	1 : 152274651 - 152297679	ENSG00000143631							X
FLT4	5 : 180028506 - 180076624	ENSG00000037280							X
FMR1	X : 146993469 - 147032645	ENSG00000102081							X
FOXC2	16 : 86600857 - 86602539	ENSG00000176692							X
FOXI1	5 : 169532901 - 169536727	ENSG00000168269							X
FSHR	2 : 49189296 - 49381676	ENSG00000170820							X
G6PC	17 : 41052814 - 41065386	ENSG00000131482							X
GALNT12	9 : 101569981 - 101612363	ENSG00000119514	X		X			X
GALT	9 : 34638130 - 34651032	ENSG00000213930							X
GATA2	3 : 128198270 - 128212028	ENSG00000179348	X	X				X	X
GBA	1 : 155204243 - 155214490	ENSG00000177628		X					X
GBE1	3 : 81538850 - 81811312	ENSG00000114480							X
GEN1	2 : 17935125 - 17966632	ENSG00000178295	X		X		X
GJB2	13 : 20761609 - 20767037	ENSG00000165474		X					X
GLI3	7 : 42000548 - 42277469	ENSG00000106571						X	X
GLMN	1 : 92711959 - 92764544	ENSG00000174842						X	X
GNAS	20 : 57414773 - 57486247	ENSG00000087460							X
GPC3	X : 132669773 - 133119922	ENSG00000147257	X	X				X	X
GRB10	7 : 50657760 - 50861159	ENSG00000106070							X
GREM1	15 : 33010175 - 33026870	ENSG00000166923	X		X				X
GSTM1	1 : 110230436 - 110251661	ENSG00000134184							X
GSTT1	22 : 24376133 - 24384680	ENSG00000184674							X
GTF2H1	11 : 18343842 - 18388591	ENSG00000110768					X
GTF2H2	5 : 70330784 - 70363516	ENSG00000145736					X
GTF2H3	12 : 124118375 - 124147153	ENSG00000111358					X
GTF2H4	6 : 30875961 - 30881883	ENSG00000213780					X
GTF2H5	6 : 158589384 - 158620376	ENSG00000272047					X
H19	11 : 2016406 - 2022700	ENSG00000130600							X
H2AFX	11 : 118964564 - 118966177	ENSG00000188486					X
HAX1	1 : 154244987 - 154248351	ENSG00000143575							X
HBB	11 : 5246694 - 5250625	ENSG00000244734							X
HELQ	4 : 84328496 - 84377009	ENSG00000163312					X
HES1	3 : 193853934 - 193856521	ENSG00000114315				X
HFE	6 : 26087509 - 26098571	ENSG00000010704		X				X	X
HLA-A	6 : 29909037 - 29913661	ENSG00000206503							X
HLA-B	6 : 31321649 - 31324965	ENSG00000234745							X
HLA-DQB1	6 : 32627244 - 32636160	ENSG00000179344							X
HLA-DRA	6 : 32407619 - 32412823	ENSG00000204287							X
HLA-DRB1	6 : 32546546 - 32557625	ENSG00000196126							X
HLTF	3 : 148747914 - 148804341	ENSG00000071794					X
HMBS	11 : 118955576 - 118964259	ENSG00000256269		X					X
HMGA2	12 : 66217911 - 66360075	ENSG00000149948							X
HNF1A	12 : 121416346 - 121440315	ENSG00000135100	X						X
HNF1B	17 : 36046435 - 36105237	ENSG00000108753							X
HOXB13	17 : 46802125 - 46806540	ENSG00000159184	X		X				X
HPS1	10 : 100175955 - 100206684	ENSG00000107521							X
HPS3	3 : 148847371 - 148891519	ENSG00000163755							X
HPS4	22 : 26839389 - 26879803	ENSG00000100099							X
HPS5	11 : 18300223 - 18343745	ENSG00000110756							X
HPS6	10 : 103825147 - 103827792	ENSG00000166189							X
HRAS	11 : 532242 - 537287	ENSG00000174775	X	X				X	X
HUS1	7 : 47735328 - 48019178	ENSG00000136273					X
IDH1	2 : 209100951 - 209130798	ENSG00000138413							X
IDH2	15 : 90626277 - 90645736	ENSG00000182054							X
IL1RN	2 : 113864791 - 113891593	ENSG00000136689							X
IL2RG	X : 70327254 - 70331958	ENSG00000147168							X
ITK	5 : 156569944 - 156682201	ENSG00000113263		X
JAG1	20 : 10618332 - 10654694	ENSG00000101384							X
JAK2	9 : 4985033 - 5128183	ENSG00000096968							X
KCNQ1OT1	11 : 2629558 - 2721224	ENSG00000269821							X
KDR	4 : 55944644 - 55991756	ENSG00000128052						X	X
KIF1B	1 : 10270863 - 10441661	ENSG00000054523						X
KIT	4 : 55524085 - 55606881	ENSG00000157404	X	X				X	X
KITLG	12 : 88886570 - 88974628	ENSG00000049130							X
KLHDC8B	3 : 49209044 - 49213917	ENSG00000185909						X
KRAS	12 : 25357723 - 25403870	ENSG00000133703							X
KRIT1	7 : 91828283 - 91875480	ENSG00000001631							X
KRT17	17 : 39775689 - 39781094	ENSG00000128422							X
LHCGR	2 : 48859428 - 48982880	ENSG00000138039							X
LIG1	19 : 48618702 - 48673860	ENSG00000105486					X
LIG3	17 : 33307513 - 33332083	ENSG00000005156					X
LIG4	13 : 108859787 - 108870716	ENSG00000174405					X	X
LMNA	1 : 156052364 - 156109880	ENSG00000160789							X
LMX1B	9 : 129376722 - 129463311	ENSG00000136944							X
LYST	1 : 235824341 - 236046940	ENSG00000143669						X	X
LZTR1	22 : 21333751 - 21353327	ENSG00000099949							X
MAD2L2	1 : 11734537 - 11751707	ENSG00000116670					X
MAP2K1	15 : 66679155 - 66784650	ENSG00000169032							X
MAP2K2	19 : 4090319 - 4124126	ENSG00000126934							X
MAX	14 : 65472892 - 65569413	ENSG00000125952	X	X				X	X
MBD4	3 : 129149787 - 129158878	ENSG00000129071					X
MC1R	16 : 89978527 - 89987385	ENSG00000258839						X	X
MDC1	6 : 30667584 - 30685666	ENSG00000137337					X
MEN1	11 : 64570982 - 64578766	ENSG00000133895	X	X	X			X	X
MET	7 : 116312444 - 116438440	ENSG00000105976	X	X				X	X
MGMT	10 : 131265448 - 131566271	ENSG00000170430					X
MITF	3 : 69788586 - 70017488	ENSG00000187098						X	X
MKKS	20 : 10381657 - 10414870	ENSG00000125863							X
MLH1	3 : 37034823 - 37107380	ENSG00000076242	X	X	X	X	X	X	X
MLH3	14 : 75480467 - 75518235	ENSG00000119684					X	X	X
MMS19	10 : 99218081 - 99258551	ENSG00000155229					X
MNAT1	14 : 61201460 - 61436671	ENSG00000020426					X
MNX1	7 : 156786745 - 156803345	ENSG00000130675							X
MPG	16 : 127006 - 135852	ENSG00000103152					X
MPLKIP	7 : 40165622 - 40174258	ENSG00000168303					X
MRE11A	11 : 94152895 - 94227074	ENSG00000020922	X		X		X	X	X
MSH2	2 : 47630108 - 47789450	ENSG00000095002	X	X	X		X	X	X
MSH3	5 : 79950467 - 80172279	ENSG00000113318					X
MSH4	1 : 76262567 - 76378923	ENSG00000057468					X
MSH5	6 : 31707725 - 31732622	ENSG00000204410					X
MSH6	2 : 47922669 - 48037240	ENSG00000116062	X	X	X		X	X	X
MSMB	10 : 51549498 - 51562517	ENSG00000138294						X
MSR1	8 : 15965387 - 16424999	ENSG00000038945						X
MTAP	9 : 21802542 - 21931646	ENSG00000099810		X				X
MUS81	11 : 65624597 - 65635124	ENSG00000172732					X
MUTYH	1 : 45794835 - 45806142	ENSG00000132781	X	X	X		X	X	X
MYH8	17 : 10293639 - 10325267	ENSG00000133020							X
MYH9	22 : 36677327 - 36784063	ENSG00000100345							X
NABP2	12 : 56615799 - 56623638	ENSG00000139579					X
NAT2	8 : 18248755 - 18258728	ENSG00000156006							X
NBN	8 : 90945564 - 91015456	ENSG00000104320	X	X	X		X	X	X
NDN	15 : 23930565 - 23932450	ENSG00000182636							X
NDUFA13	19 : 19626545 - 19644285	ENSG00000186010						X
NEIL1	15 : 75639296 - 75647592	ENSG00000140398					X
NEIL2	8 : 11627148 - 11644855	ENSG00000154328					X
NEIL3	4 : 178230990 - 178284097	ENSG00000109674					X
NF1	17 : 29421945 - 29709134	ENSG00000196712	X	X	X			X	X
NF2	22 : 29999545 - 30094587	ENSG00000186575	X	X				X	X
NHEJ1	2 : 219940039 - 220025587	ENSG00000187736					X
NME8	7 : 37888199 - 37940003	ENSG00000086288							X
NOTCH2	1 : 120454176 - 120612240	ENSG00000134250							X
NRAS	1 : 115247090 - 115259515	ENSG00000213281							X
NSD1	5 : 176560026 - 176727216	ENSG00000165671	X						X
NTHL1	16 : 2089816 - 2097867	ENSG00000065057					X
NTRK1	1 : 156785432 - 156851642	ENSG00000198400						X
NUDT1	7 : 2281857 - 2290781	ENSG00000106268					X
OCA2	15 : 28000021 - 28344504	ENSG00000104044							X
OGG1	3 : 9791628 - 9829903	ENSG00000114026					X
PALB2	16 : 23614488 - 23652631	ENSG00000083093	X	X	X	X	X	X	X
PALLD	4 : 169418217 - 169849608	ENSG00000129116	X		X			X	X
PARP1	1 : 226548392 - 226595780	ENSG00000143799					X
PARP2	14 : 20811741 - 20826064	ENSG00000129484					X
PARP3	3 : 51976361 - 51982883	ENSG00000041880					X
PAX5	9 : 36833272 - 37034103	ENSG00000196092							X
PAX6	11 : 31806340 - 31839509	ENSG00000007372							X
PCA3	9 : 79379352 - 79402485	ENSG00000225937							X
PCNA	20 : 5095599 - 5107272	ENSG00000132646					X
PDCD10	3 : 167401086 - 167452727	ENSG00000114209							X
PDE11A	2 : 178487980 - 178973066	ENSG00000128655						X	X
PDGFRA	4 : 55095264 - 55164414	ENSG00000134853		X				X	X
PDK1	2 : 173420101 - 173489823	ENSG00000152256							X
PDK2	17 : 48172101 - 48189516	ENSG00000005882							X
PDPK1	16 : 2587965 - 2653189	ENSG00000140992							X
PER1	17 : 8043790 - 8059824	ENSG00000179094					X
PHOX2B	4 : 41746099 - 41750987	ENSG00000109132	X	X					X
PIK3CA	3 : 178865902 - 178957881	ENSG00000121879	X		X			X	X
PMS1	2 : 190649107 - 190742355	ENSG00000064933	X				X
PMS2	7 : 6012870 - 6048756	ENSG00000122512	X	X	X		X	X	X
PMS2CL	7 : 6749759 - 6793493	ENSG00000187953				X
PMS2P3	7 : 75132254 - 75157478	ENSG00000127957					X
PNKP	19 : 50364461 - 50371166	ENSG00000039650					X
POLB	8 : 42195972 - 42229326	ENSG00000070501					X
POLD1	19 : 50887461 - 50921273	ENSG00000062822	X	X	X		X	X	X
POLE	12 : 133200348 - 133263951	ENSG00000177084	X	X	X		X	X	X
POLG	15 : 89859534 - 89878092	ENSG00000140521					X
POLH	6 : 43543887 - 43586701	ENSG00000170734		X			X	X	X
POLI	18 : 51795774 - 51847636	ENSG00000101751				X	X
POLK	5 : 74807581 - 74896969	ENSG00000122008				X	X
POLL	10 : 103338639 - 103348027	ENSG00000166169					X
POLM	7 : 44111846 - 44122139	ENSG00000122678					X
POLN	4 : 2073645 - 2243848	ENSG00000130997					X
POLQ	3 : 121150278 - 121264853	ENSG00000051341					X
POT1	7 : 124462440 - 124570037	ENSG00000128513			X
POU6F2	7 : 39017598 - 39532694	ENSG00000106536						X
PPM1D	17 : 58677544 - 58741849	ENSG00000170836	X
PPOX	1 : 161136200 - 161147803	ENSG00000143224							X
PRF1	10 : 72357104 - 72362531	ENSG00000180644	X						X
PRKAR1A	17 : 66507921 - 66547460	ENSG00000108946	X	X	X			X	X
PRKDC	8 : 48685669 - 48872743	ENSG00000253729					X
PRPF19	11 : 60658202 - 60674060	ENSG00000110107					X
PRSS1	7 : 142457319 - 142460923	ENSG00000204983	X	X	X				X
PTCH1	9 : 98205262 - 98279339	ENSG00000185920	X	X	X			X	X
PTCH2	1 : 45285516 - 45308735	ENSG00000117425						X	X
PTEN	10 : 89622870 - 89731687	ENSG00000171862	X	X	X			X	X
PTH1R	3 : 46919236 - 46945287	ENSG00000160801							X
PTPN11	12 : 112856155 - 112947717	ENSG00000179295		X					X
PTPRJ	11 : 48002113 - 48189670	ENSG00000149177							X
RAD1	5 : 34905369 - 34919094	ENSG00000113456					X
RAD17	5 : 68665120 - 68710628	ENSG00000152942					X
RAD18	3 : 8817088 - 9005457	ENSG00000070950					X
RAD23A	19 : 13056669 - 13064456	ENSG00000179262					X
RAD23B	9 : 110045418 - 110094475	ENSG00000119318					X
RAD50	5 : 131891711 - 131980313	ENSG00000113522	X				X	X
RAD51	15 : 40986972 - 41024354	ENSG00000051180	X			X	X
RAD51B	14 : 68286496 - 69196935	ENSG00000182185	X		X		X	X
RAD51C	17 : 56769934 - 56811703	ENSG00000108384	X	X	X	X	X	X	X
RAD51D	17 : 33426811 - 33448541	ENSG00000185379	X	X	X		X	X	X
RAD52	12 : 1021243 - 1099219	ENSG00000002016					X
RAD54B	8 : 95384188 - 95487337	ENSG00000197275					X
RAD54L	1 : 46713360 - 46744145	ENSG00000085999					X
RAD9A	11 : 67159176 - 67165881	ENSG00000172613					X
RAF1	3 : 12625100 - 12705725	ENSG00000132155							X
RAG1	11 : 36532259 - 36614706	ENSG00000166349							X
RAG2	11 : 36597124 - 36619829	ENSG00000175097							X
RB1	13 : 48877887 - 49056122	ENSG00000139687	X	X	X			X	X
RBBP8	18 : 20378224 - 20606451	ENSG00000101773					X
RDM1	17 : 34245070 - 34257777	ENSG00000187456					X
RECQL	12 : 21621845 - 21654603	ENSG00000004700					X
RECQL4	8 : 145736667 - 145743229	ENSG00000160957	X	X			X	X	X
RECQL5	17 : 73622925 - 73663269	ENSG00000108469					X
RET	10 : 43572475 - 43625799	ENSG00000165731	X	X	X			X	X
REV1	2 : 100016938 - 100106497	ENSG00000135945					X
REV3L	6 : 111620234 - 111804918	ENSG00000009413				X	X
RGS17	6 : 153325594 - 153452384	ENSG00000091844							X
RHBDF2	17 : 74466973 - 74497872	ENSG00000129667	X	X				X	X
RIF1	2 : 152266397 - 152364527	ENSG00000080345					X
RINT1	7 : 105172532 - 105208124	ENSG00000135249	X		X
RMI1	9 : 86595626 - 86618985	ENSG00000178966				X
RMI2	16 : 11343476 - 11445619	ENSG00000175643				X
RMRP	9 : 35657748 - 35658015	ENSG00000269900		X					X
RNASEL	1 : 182542769 - 182558391	ENSG00000135828						X	X
RNF139	8 : 125486979 - 125500155	ENSG00000170881							X
RNF168	3 : 196195654 - 196230639	ENSG00000163961					X
RNF4	4 : 2463947 - 2627047	ENSG00000063978					X
RNF8	6 : 37321748 - 37362514	ENSG00000112130					X
RPA1	17 : 1732996 - 1803376	ENSG00000132383				X	X
RPA2	1 : 28218035 - 28241257	ENSG00000117748				X	X
RPA3	7 : 7676149 - 7758238	ENSG00000106399					X
RPA4	X : 96138907 - 96140446	ENSG00000204086				X	X
RPS19	19 : 42363988 - 42376994	ENSG00000105372							X
RPS20	8 : 56979854 - 56987069	ENSG00000008988			X
RRM2B	8 : 103216730 - 103251346	ENSG00000048392					X
RSPH4A	6 : 116937642 - 116954148	ENSG00000111834							X
RSPH9	6 : 43612783 - 43640336	ENSG00000172426							X
RSPO1	1 : 38076951 - 38100595	ENSG00000169218						X	X
RTEL1	20 : 62289163 - 62328416	ENSG00000258366						X
RUNX1	21 : 36160098 - 37376965	ENSG00000159216	X	X				X	X
SART3	12 : 108916357 - 108955176	ENSG00000075856							X
SBDS	7 : 66452664 - 66460588	ENSG00000126524	X	X				X	X
SDHA	5 : 218356 - 256815	ENSG00000073578		X				X	X
SDHAF2	11 : 61197514 - 61215001	ENSG00000167985	X	X				X	X
SDHB	1 : 17345217 - 17380665	ENSG00000117118	X	X	X			X	X
SDHC	1 : 161284047 - 161332984	ENSG00000143252	X	X	X			X	X
SDHD	11 : 111957497 - 111990353	ENSG00000204370	X	X	X			X	X
SERPINA1	14 : 94843084 - 94857030	ENSG00000197249		X					X
SERPING1	11 : 57364860 - 57382326	ENSG00000149131							X
SETBP1	18 : 42260138 - 42648475	ENSG00000152217							X
SETMAR	3 : 4344988 - 4359251	ENSG00000170364					X
SFTPA2	10 : 81315608 - 81320153	ENSG00000185303							X
SH2D1A	X : 123480194 - 123507005	ENSG00000183918		X					X
SH3BP2	4 : 2794750 - 2842825	ENSG00000087266							X
SHFM1	7 : 96110938 - 96339203	ENSG00000127922					X
SHOX	X : 585079 - 620146	ENSG00000185960							X
SHPRH	6 : 146185381 - 146285559	ENSG00000146414					X
SIL1	5 : 138282409 - 138629246	ENSG00000120725							X
SLC25A13	7 : 95749532 - 95951459	ENSG00000004864		X
SLC26A4	7 : 107301080 - 107358254	ENSG00000091137							X
SLC37A4	11 : 118894824 - 118901616	ENSG00000137700							X
SLX1A	16 : 30205208 - 30208882	ENSG00000132207					X
SLX1B	16 : 29465822 - 29469540	ENSG00000181625					X
SLX4	16 : 3631182 - 3661599	ENSG00000188827	X		X	X	X	X	X
SMAD4	18 : 48494410 - 48611415	ENSG00000141646	X	X	X			X	X
SMARCA4	19 : 11071598 - 11176071	ENSG00000127616		X	X			X	X
SMARCAL1	2 : 217277137 - 217347776	ENSG00000138375							X
SMARCB1	22 : 24129150 - 24176703	ENSG00000099956	X	X				X	X
SMARCE1	17 : 38781214 - 38804760	ENSG00000073584		X
SMC1A	X : 53401070 - 53449677	ENSG00000072501				X
SMC3	10 : 112327449 - 112364394	ENSG00000108055				X
SMUG1	12 : 54558529 - 54582778	ENSG00000123415					X
SNRPN	15 : 25068794 - 25223870	ENSG00000128739							X
SOS1	2 : 39208537 - 39351486	ENSG00000115904		X					X
SPINK1	5 : 147204131 - 147211349	ENSG00000164266							X
SPO11	20 : 55904815 - 55919050	ENSG00000054796					X
SPRED1	15 : 38544527 - 38649450	ENSG00000166068							X
SPRTN	1 : 231472850 - 231490769	ENSG00000010072					X
SPRY4	5 : 141689992 - 141706020	ENSG00000187678							X
SQSTM1	5 : 179233388 - 179265078	ENSG00000161011							X
SRY	Y : 2654896 - 2655740	ENSG00000184895		X					X
STAT3	17 : 40465342 - 40540586	ENSG00000168610		X					X
STK11	19 : 1189406 - 1228428	ENSG00000118046	X	X	X			X	X
STS	X : 7137497 - 7272851	ENSG00000101846							X
STX11	6 : 144471663 - 144509507	ENSG00000135604							X
SUFU	10 : 104263744 - 104393292	ENSG00000107882	X	X				X	X
T	6 : 166571144 - 166582188	ENSG00000164458							X
TDG	12 : 104359582 - 104382652	ENSG00000139372					X
TDP1	14 : 90421283 - 90511106	ENSG00000042088					X
TDP2	6 : 24650205 - 24667261	ENSG00000111802					X
TELO2	16 : 1543345 - 1560458	ENSG00000100726				X
TERC	3 : 169482308 - 169482848	ENSG00000270141							X
TERT	5 : 1253262 - 1295184	ENSG00000164362		X				X	X
TGFBR1	9 : 101866320 - 101916474	ENSG00000106799		X				X	X
TGFBR2	3 : 30647994 - 30735634	ENSG00000163513							X
TINF2	14 : 24708849 - 24711880	ENSG00000092330						X	X
TMC6	17 : 76106539 - 76128488	ENSG00000141524						X
TMC8	17 : 76126851 - 76139049	ENSG00000167895						X
TMEM127	2 : 96914254 - 96931732	ENSG00000135956	X	X				X	X
TNF	6 : 31543344 - 31546113	ENSG00000232810							X
TNFRSF11A	18 : 59992520 - 60058516	ENSG00000141655							X
TNFRSF13B	17 : 16832849 - 16875432	ENSG00000240505							X
TOP3A	17 : 18174742 - 18218321	ENSG00000177302				X
TOP3B	22 : 22311397 - 22337213	ENSG00000100038				X
TOPBP1	3 : 133317019 - 133380737	ENSG00000163781					X
TP53	17 : 7565097 - 7590856	ENSG00000141510	X	X	X		X	X	X
TP53BP1	15 : 43699407 - 43802926	ENSG00000067369	X				X
TP63	3 : 189349205 - 189615068	ENSG00000073282							X
TREX1	3 : 48506445 - 48509044	ENSG00000213689					X
TREX2	X : 152710178 - 152736045	ENSG00000183479					X
TRIM32	9 : 119449581 - 119463579	ENSG00000119401							X
TRIM37	17 : 57059999 - 57184282	ENSG00000108395		X					X
TRPS1	8 : 116420724 - 116821899	ENSG00000104447							X
TSC1	9 : 135766735 - 135820020	ENSG00000165699	X	X				X	X
TSC2	16 : 2097466 - 2138716	ENSG00000103197	X	X				X	X
TTC8	14 : 89290497 - 89344335	ENSG00000165533							X
TWIST1	7 : 19060614 - 19157295	ENSG00000122691							X
TYR	11 : 88910620 - 89028927	ENSG00000077498							X
TYRP1	9 : 12685439 - 12710290	ENSG00000107165							X
UBE2A	X : 118708501 - 118718381	ENSG00000077721					X
UBE2B	5 : 133706870 - 133727683	ENSG00000119048					X
UBE2N	12 : 93799449 - 93836038	ENSG00000177889					X
UBE2V2	8 : 48920960 - 48977268	ENSG00000169139					X
UNC13D	17 : 73823306 - 73840798	ENSG00000092929							X
UNG	12 : 109535379 - 109548797	ENSG00000076248					X		X
UROD	1 : 45477819 - 45481247	ENSG00000126088		X				X	X
USP1	1 : 62901968 - 62917475	ENSG00000162607				X
UVSSA	4 : 1341054 - 1381837	ENSG00000163945					X
VHL	3 : 10182692 - 10193904	ENSG00000134086	X	X	X			X	X
WAS	X : 48534985 - 48549818	ENSG00000015285		X				X	X
WDR48	3 : 39093489 - 39138155	ENSG00000114742				X
WRN	8 : 30891317 - 31031285	ENSG00000165392	X	X			X	X	X
WT1	11 : 32409321 - 32457176	ENSG00000184937	X	X				X	X
XAB2	19 : 7684411 - 7694451	ENSG00000076924					X
XIAP	X : 122993574 - 123047829	ENSG00000101966							X
XPA	9 : 100437191 - 100459639	ENSG00000136936	X	X			X	X	X
XPC	3 : 14186647 - 14220283	ENSG00000154767	X	X		X	X	X	X
XRCC1	19 : 44047192 - 44084625	ENSG00000073050					X
XRCC2	7 : 152341864 - 152373250	ENSG00000196584	X		X		X		X
XRCC3	14 : 104163946 - 104181841	ENSG00000126215	X				X	X
XRCC4	5 : 82373317 - 82649606	ENSG00000152422					X
XRCC5	2 : 216972187 - 217071026	ENSG00000079246					X
XRCC6	22 : 42017123 - 42060044	ENSG00000196419					X
