# Supplementary material for: Identification of candidate cancer predisposing variants by performing whole-exome sequencing on index patients from BRCA1 and BRCA2-negative breast cancer families
Source: BMC Cancer. 2019 Apr 4;19:313. doi: 10.1186/s12885-019-5494-7 (PMC6449945; doi:10.1186/s12885-019-5494-7)
Supplement: Supplementary file 4 — Sequencing coverage details for each BC patient and control. (XLSX 23 kb) [file 12885_2019_5494_MOESM4_ESM.xlsx]

## Sheet: Additional file 4 (BC patients)
Additional file 4: Sequencing coverage details of each BC patient
Sample number	Total unique reads	% total unique reads aligned	Mean depth of coverage(X)	Breadth of coverage>=10x	Remark
BB1	111052354	0.86115	99.0006	0.940203
BB2	58317522	0.867637	63.7043	0.93546
BB3	65146241	0.856938	72.9238	0.931109
BB4	73641564	0.881673	73.8322	0.943605
BB5	109815007	0.870878	116.726	0.948731
BB6	120029623	0.859217	104.472	0.940209
BB7	95870565	0.8699	79.1327	0.937097
BB8	123579100	0.866444	106.147	0.940772
BB9	121730202	0.859656	106.418	0.939001
BB10	117666770	0.871189	128.562	0.950133
BB11	91991360	0.85323	107.603	0.943347
BB12	100627036	0.862037	114.518	0.952676
BB13	69333380	0.882684	66.3666	0.943614
BB14	97781710	0.864174	111.352	0.95293
BB15	110272558	0.851608	89.1637	0.934741
BB16	73590992	0.871242	78.6593	0.942828
BB17	118703982	0.866208	101.757	0.94094
BB18	96719210	0.866466	108.956	0.946387
BB19	112376358	0.866724	124.873	0.94962
BB20	100271357	0.861919	108.195	0.947156
BB21	136834824	0.863944	115.421	0.943773
BB22	134959985	0.86739	115.859	0.942649
BB23	88339259	0.850337	98.0957	0.93066
BB24	53865036	0.861874	60.5889	0.930677
BB25	90761252	0.877964	90.4495	0.953217
BB26	65487539	0.886303	62.3674	0.942785
BB27	107807828	0.865352	120.128	0.953582
BB28	108755786	0.872486	118.659	0.94958
BB29	101314105	0.882249	97.5919	0.953146
BB30	132907764	0.861042	116.001	0.945897
BB31	103088256	0.861505	118.145	0.951921
BB32	97398986	0.858541	106.856	0.925254
BB33	113716173	0.866343	96.327	0.940967
BB34	114000071	0.86058	95.6612	0.94542
BB35	115410262	0.863851	95.0966	0.94718
BB36	62478767	0.87554	63.0772	0.941987
BB37	100186808	0.870244	110.01	0.947501
BB38	102098266	0.863722	114.105	0.944734
BB39	110083188	0.867964	122.726	0.952098
BB40	111824558	0.870023	121.166	0.952214
BB41	109440594	0.870536	121.946	0.950166
BB42	104164174	0.874307	110.05	0.948887
BB43	71425856	0.876945	73.686	0.944877
BB44	61055305	0.867632	66.2651	0.940936
BB45	267771753	0.865867	294.504	0.962259
BB46	108610251	0.866074	124.716	0.951105
BB47	105558796	0.85941	121.743	0.948868
BB48	101738500	0.865977	113.483	0.954512
BB49	101567793	0.856717	118.49	0.944504
BB50	93312230	0.862748	109.671	0.947066
BB51	102266396	0.859848	118.484	0.950475
BB52	86478716	0.874422	91.7358	0.947483
BB53	103591111	0.866406	118.543	0.947729
BB54	84787529	0.860748	85.5773	0.945645
BB55	114378196	0.869739	98.8503	0.938866	blinded internal positive control
BB56	98546211	0.85807	80.4071	0.923683	blinded internal positive control
BB57	77663001	0.920809	45.7602	0.769667	blinded internal positive control

## Sheet: Additional file 4 (controls)
Additional file 4: Sequencing coverage details of each control sample
Sample number	Total unique reads	% total unique reads aligned	Mean depth of coverage(X)	Breadth of coverage>=10x
1	121099900	0.857266	100.792	0.938127
2	109727193	0.857448	84.7326	0.938179
3	122406305	0.858253	101.361	0.943462
4	121946866	0.863791	102.718	0.945716
5	116113937	0.851743	96.6601	0.948815
6	108321048	0.852883	89.9263	0.947074
7	127952799	0.868487	106.671	0.951673
8	133537128	0.868585	112.46	0.945089
9	141992535	0.861788	118.852	0.94746
10	147835098	0.869964	123.029	0.94906
11	113308943	0.855247	84.6998	0.934564
12	146595992	0.862381	121.545	0.95037
13	164714189	0.858944	138.242	0.954587
14	119951080	0.850308	97.6051	0.944262
15	83247331	0.871464	75.8342	0.928649
16	91193722	0.872497	92.5681	0.942517
17	98460216	0.873235	101.038	0.945166
18	101491649	0.844988	105.294	0.944461
19	102414908	0.863177	101.442	0.947114
20	110796588	0.850142	108.045	0.947193
21	118874715	0.864331	103.848	0.94544
22	74412050	0.84707	72.9089	0.940247
23	80118067	0.862719	78.1027	0.94061
24	91526035	0.855315	94.4349	0.945304
25	90234875	0.850158	91.099	0.940516
26	87388491	0.864569	88.7913	0.948218
27	98788324	0.851462	102.382	0.943635
28	100196921	0.860012	99.5497	0.947067
29	122202034	0.861683	122.458	0.955499
30	98692178	0.866481	102.292	0.946059
31	93504622	0.870402	95.3375	0.949258
32	101290141	0.86502	100.86	0.946184
33	94560080	0.858427	96.5616	0.947299
34	98261766	0.858899	99.1734	0.947469
35	88165336	0.857286	87.6525	0.948039
36	105368405	0.856546	98.319	0.946374
37	106290387	0.846182	98.6518	0.944155
38	104955377	0.858814	104.624	0.945666
39	103233290	0.857693	92.4195	0.901463
40	120551847	0.868372	100.7	0.948595
41	114899681	0.857956	97.5356	0.950583
42	123270794	0.8619	101.926	0.948264
43	117983123	0.857344	103.393	0.943544
44	119075959	0.869483	100.02	0.941855
45	134670399	0.862809	118.832	0.946475
46	117126913	0.86866	94.6823	0.943123
47	125400758	0.863439	106.988	0.942911
48	125481251	0.864382	106.341	0.945499
49	122440416	0.856413	105.861	0.950349
50	79358616	0.866138	63.8242	0.937504
51	132815024	0.857798	116.885	0.945895
52	143741036	0.86514	118.474	0.949076
53	137811444	0.87421	100.216	0.950485
54	142014650	0.873073	114.6	0.944111
55	145569136	0.873998	88.5454	0.959698
56	125661451	0.87386	77.7903	0.959498
57	82553481	0.867113	87.2102	0.945293
58	77990903	0.855441	82.1147	0.943221
59	91501559	0.859799	96.6614	0.948035
60	94142021	0.860809	100.718	0.947562
61	90630528	0.862481	87.6009	0.944512
62	98830548	0.864095	97.6332	0.946975
63	101554068	0.855783	96.1888	0.944554
64	100718569	0.857436	97.6411	0.946748
65	84570655	0.848654	79.245	0.943175
66	105147503	0.860731	91.19	0.949852
67	122210290	0.86252	105.127	0.951252
68	103205210	0.850443	96.4164	0.949753
69	112486219	0.8618	97.2699	0.952409
70	122292421	0.862312	104.642	0.956406
71	136896063	0.851046	127.464	0.956951
72	125144011	0.877099	87.7823	0.953315
73	76805893	0.856971	73.7054	0.93901
74	91128297	0.864391	98.0963	0.94488
75	106420399	0.854904	113.807	0.948388
76	108988199	0.870421	100.257	0.944555
77	102993913	0.877127	68.185	0.949752
78	100553907	0.876437	68.4482	0.951964
79	98495529	0.871479	68.2896	0.949471
80	101109717	0.872176	71.0676	0.950752
81	139773431	0.836694	148.176	0.955733
82	98914775	0.852037	90.1654	0.947657
83	127369310	0.863262	89.0661	0.963014
84	131395475	0.87134	94.2992	0.961414
85	114186371	0.862121	102.485	0.953932
86	95246327	0.854256	96.3899	0.950813
87	106110850	0.854897	110.659	0.950705
88	108628141	0.856343	115.414	0.950808
89	100807155	0.855818	107.388	0.950573
90	108371853	0.848733	113.191	0.951585
91	94447136	0.854844	99.3818	0.948828
92	88857942	0.872608	88.2459	0.940374
93	106033689	0.835723	104.428	0.945706
94	103168009	0.860101	104.281	0.95155
95	105675358	0.861101	106.342	0.953215
96	119210466	0.864847	121.852	0.956226
97	124963017	0.851296	128.77	0.954472
98	120675680	0.878856	105.174	0.953497
99	106420178	0.871344	104.762	0.952737
100	113263359	0.862095	120.06	0.953342
101	91382750	0.874312	84.8814	0.946708
102	90617112	0.87799	88.5554	0.950076
103	98653657	0.869513	89.1937	0.95272
104	112248009	0.870852	107.336	0.954596
105	115363532	0.864492	116.976	0.952069
106	110622768	0.872376	104.895	0.95424
107	139779001	0.873839	132.421	0.959225
108	142675353	0.870042	141.529	0.958203
109	103531349	0.863465	105.174	0.949647
110	102368392	0.872059	84.8492	0.95108
111	104093508	0.857541	104.411	0.950173
112	120095198	0.857073	126.313	0.949141
113	143064421	0.872187	114.231	0.961987
114	151741115	0.878163	146.295	0.95655
115	119061140	0.851346	121.982	0.953658
116	123286479	0.868251	100.812	0.956955
117	150749351	0.869291	138.264	0.959723
118	90135999	0.864563	87.1181	0.948552
119	100256424	0.864954	97.0119	0.949894
120	112081566	0.859138	124.767	0.950683
