# Supplementary material for: Identification of candidate cancer predisposing variants by performing whole-exome sequencing on index patients from BRCA1 and BRCA2-negative breast cancer families
Source: BMC Cancer. 2019 Apr 4;19:313. doi: 10.1186/s12885-019-5494-7 (PMC6449945; doi:10.1186/s12885-019-5494-7)
Supplement: Supplementary file 6 — BC patients vs. controls variant types enrichment in exome- and CAGP-wide. (XLSX 10 kb) [file 12885_2019_5494_MOESM6_ESM.xlsx]

## Sheet: Additional file 6
		Additional file 6: BC patients vs. controls variant types enrichment in exome- and CAGP-wide
Variant Types	PolyPhen-2(HDIV)	Average number of variants Exome-wide				Average number of variants CAGP-wide
		BC patient	control	Fold change(BC patient/control)	*P value	BC patient	control	Fold change(BC patient/control)	*P value
All variant types		420.81	426.83	0.99	0.3071	14.54	13.79	1.05	0.1633
Synonymous		150.98	149.09	1.01	0.5058	4.44	4.91	0.91	0.2138
In-frame indels		8.00	8.18	0.98	0.7043	0.15	0.18	0.85	0.6748
Non-synonymous	probably damaging	95.96	99.41	0.97	0.0628	3.61	3.32	1.09	0.3167
	possibly damaging	41.24	43.31	0.95	0.0866	1.74	1.45	1.20	0.1414
	benign	105.96	108.18	0.98	0.3215	3.98	3.48	1.15	0.0819
Splice-site		3.00	3.50	0.86	0.1053	0.11	0.17	0.67	0.3654
Frame-shift indels		10.06	8.77	1.15	0.0199	0.24	0.19	1.26	0.5734
Non-sense		5.61	6.40	0.88	0.0446	0.26	0.11	2.39	0.0688
*P value after Welch correction
