# Supplementary material for: Identification of candidate cancer predisposing variants by performing whole-exome sequencing on index patients from BRCA1 and BRCA2-negative breast cancer families
Source: BMC Cancer. 2019 Apr 4;19:313. doi: 10.1186/s12885-019-5494-7 (PMC6449945; doi:10.1186/s12885-019-5494-7)
Supplement: Supplementary file 7 — List with all genes (exome-wide) presenting a PDAV in at least two BC patients and the number of control samples presenting a PDAV in the same gene. (XLSX 12 kb) [file 12885_2019_5494_MOESM7_ESM.xlsx]

## Sheet: Additional file 7
Additional file 7 : List with all genes (exome-wide) presenting a PDAV in at least two BC patients and number of control samples presenting a PDAV in the same gene
gene	# BC patients with PDAV	# controls with PDAV
ASPH	5	1
C17orf80	4	1
CEP89	4	5
CRIPAK	4	8
A4GNT	3	2
ALS2CR11	3	2
FAM111B	3	0
GRAMD2	3	0
KMT2B	3	1
LOC100131107	3	4
PZP	3	2
SP100	3	0
USP45	3	0
ZNF534	3	0
ZNF660	3	2
AADAC	2	0
ABCC11	2	3
ACADL	2	3
ADCK2	2	3
ANKRD30A	2	3
ANO6	2	0
ANO7	2	1
AQP7	2	0
AUNIP	2	4
BAGE2,BAGE3,BAGE4,BAGE5	2	0
BBS10	2	3
BRE	2	2
CAPN9	2	2
CCDC7	2	2
CD96	2	1
CENPW	2	2
CHMP4A	2	0
CRYBA4	2	2
CUL9	2	2
DCHS2	2	4
DNAH7	2	4
DPEP2	2	1
DUXA	2	1
ERICH6	2	1
FAM200A	2	0
FAM86B2	2	0
FCRL6	2	2
FMN2	2	0
GALNS	2	0
GBP5	2	3
GPR179	2	2
HMCN2	2	0
IL33	2	0
KCNJ12,KCNJ18	2	0
KIAA1109	2	1
LRIG1	2	0
LY75,LY75-CD302	2	0
LYG1	2	0
MROH2B	2	0
MUC2	2	0
MVP	2	1
MYO1A	2	1
NEU3	2	2
NKX2-3	2	0
NME8	2	1
OBSCN	2	0
OR5H1	2	0
OSCP1	2	3
OTOP3	2	1
PADI2	2	2
PARVG	2	0
PCK2	2	1
RECQL4	2	0
RESP18	2	1
RGPD3	2	2
RNF10	2	2
RNF175	2	0
RNF32	2	0
SAMD9	2	2
SARDH	2	0
SDSL	2	1
SFI1	2	0
SLC13A1	2	2
SLC27A6	2	1
SLC34A1	2	0
SNAPC1	2	1
SPATA4	2	1
SYT15	2	3
TGM4	2	0
TMC2	2	3
TMC7	2	2
TPRG1L	2	0
TPTE2	2	0
TRIM45	2	1
TRIM58	2	2
UTS2B	2	0
WDR27	2	1
ZNF223	2	0
ZNF99	2	1
GFY	2	1
