# Supplementary material for: Identification of candidate cancer predisposing variants by performing whole-exome sequencing on index patients from BRCA1 and BRCA2-negative breast cancer families
Source: BMC Cancer. 2019 Apr 4;19:313. doi: 10.1186/s12885-019-5494-7 (PMC6449945; doi:10.1186/s12885-019-5494-7)
Supplement: Supplementary file 8 — List with genes presenting a PDAV in three (or more) BC patients but not (or only once) in the control samples. GO annotations are shown for molecular function, biological processes and Reactome Pathways. (XLSX 13 kb) [file 12885_2019_5494_MOESM8_ESM.xlsx]

## Sheet: Additional file 8
Additional file 8 : List with genes presenting a PDAV in three (or more) BC patients but not (or only once ) in the control samples. Gene Ontology annotations for molecular function, biological processes and Reactome Pathways are mentioned for each gene.
gene	# BC patients with PDAV	# controls with PDAV	variants in BC patients			molecular_function	biological_process	Reactome Pathway
ASPH	5	1	NM_032467:c.249_250insTCCCA(p.V84fs)			peptide-aspartate beta-dioxygenase activity(GO:0004597);structural molecule activity(GO:0005198);calcium ion binding(GO:0005509);protein binding(GO:0005515);structural constituent of muscle(GO:0008307);electron transfer activity(GO:0009055);ion channel binding(GO:0044325)	detection of calcium ion(GO:0005513);muscle contraction(GO:0006936);pattern specification process(GO:0007389);negative regulation of cell population proliferation(GO:0008285);positive regulation of calcium ion transport into cytosol(GO:0010524);regulation of cell communication by electrical coupling(GO:0010649);regulation of release of sequestered calcium ion into cytosol by sarcoplasmic reticulu…	Cardiac conduction;Ion homeostasis;Stimuli-sensing channels;Ion channel transport;Muscle contraction;Transport of small molecules
C17orf80	4	1	NM_001100622:c.1577delC(p.T526fs)			-	-	-
FAM111B	3	0	NM_001142704:c.717dupA(p.S239fs)	NM_001142704:c.913A>T(p.K305X)		-	-	-
GRAMD2	3	0	NM_001012642:c.710_713del(p.D237fs)			phosphatidylinositol-4,5-bisphosphate binding(GO:0005546);phosphatidylinositol binding(GO:0035091)	endoplasmic reticulum-plasma membrane tethering(GO:0061817);regulation of store-operated calcium entry(GO:2001256)
SP100	3	0	NM_001080391.1:c.1546+1G>A(p.?)			DNA-binding transcription factor activity, RNA polymerase II-specific(GO:0000981);DNA binding(GO:0003677);protein binding(GO:0005515);transcription factor binding(GO:0008134);kinase binding(GO:0019900);protein domain specific binding(GO:0019904);identical protein binding(GO:0042802);protein homodimerization activity(GO:0042803);metal ion binding(GO:0046872);protein dimerization activity(GO:004698…	negative regulation of transcription by RNA polymerase II(GO:0000122);telomere maintenance(GO:0000723);regulation of transcription by RNA polymerase II(GO:0006357);DNA damage response, signal transduction by p53 class mediator resulting in transcription of p21 class mediator(GO:0006978);negative regulation of endothelial cell migration(GO:0010596);viral process(GO:0016032);response to retinoic ac…	SUMOylation;Interferon gamma signaling;SUMO E3 ligases SUMOylate target proteins;Post-translational protein modification;Interferon Signaling;Cytokine Signaling in Immune system;Metabolism of proteins;Immune System;SUMOylation of DNA damage response and repair proteins
USP45	3	0	NM_001080481:c.1990G>T(p.G664X)	NM_001080481:c.7delG(p.V3X)		thiol-dependent ubiquitin-specific protease activity(GO:0004843);zinc ion binding(GO:0008270);thiol-dependent ubiquitinyl hydrolase activity(GO:0036459)	DNA repair(GO:0006281);ubiquitin-dependent protein catabolic process(GO:0006511);protein deubiquitination(GO:0016579);global genome nucleotide-excision repair(GO:0070911)	Global Genome Nucleotide Excision Repair (GG-NER);Nucleotide Excision Repair;Formation of Incision Complex in GG-NER;DNA Repair
ZNF534	3	0	NM_001143938:c.1195C>T(p.R399X)	NM_001143938:c.237delA(p.P79fs)	NM_001143938:c.1981dupC(p.K660fs)	DNA-binding transcription factor activity, RNA polymerase II-specific(GO:0000981);nucleic acid binding(GO:0003676);DNA binding(GO:0003677);metal ion binding(GO:0046872)	regulation of transcription, DNA-templated(GO:0006355);regulation of transcription by RNA polymerase II(GO:0006357)
