# Supplementary material for: Identification of candidate cancer predisposing variants by performing whole-exome sequencing on index patients from BRCA1 and BRCA2-negative breast cancer families
Source: BMC Cancer. 2019 Apr 4;19:313. doi: 10.1186/s12885-019-5494-7 (PMC6449945; doi:10.1186/s12885-019-5494-7)
Supplement: Supplementary file 9 — Splice-site variants with their corresponding HSF and MaxEnt Scores from Human Splicing Finder 3.0. (XLSX 10 kb) [file 12885_2019_5494_MOESM9_ESM.xlsx]

## Sheet: Additional file 9
Additional file 9: Splice-site variants with their corresponding HSF and MaxEnt Scores from Human Splicing Finder 3.0
Gene	Transcript	c. Nomen	HSF Score			MaxEnt Score
			Wt	Mt	% Var	Wt	Mt	%Var
NME8	NM_016616.4	c.454+1G>A	82.26	55.42	-32.63	9.77	1.59	-83.73	Donor
EXO1	NM_006027.4	c.2212-1G>C	93.1	64.16	-31.08	8.44	0.37	-95.62	Acceptor
ABCC11	NM_032583.3	c.395+2T>C	83.79	56.95	-32.03	5.73	-2.02	-135.25	Donor
FANCA	NM_000135.2	c.2152-2A>G	91.87	62.93	-31.5	7.93	-0.01	-100.13	Acceptor
DHCR7	NM_001360.2	c.964-1G>C	93.45	64.5	-30.98	11.58	3.52	-69.6	Acceptor
Human Splicing Finder 3.0 : Consensus values go from 0 to 100 for HSF and -20 to +20 for MaxEnt. The threshold is defined at 65 for HSF and 3 for MaxEnt. This means that every signal with a score above the threshold is considered to be a splice site (donor or acceptor). When a mutation occurs, if the WT score is above the threshold and the score variation (between WT and Mutant) is under -10% for…
