# Supplementary material for: Identification of candidate cancer predisposing variants by performing whole-exome sequencing on index patients from BRCA1 and BRCA2-negative breast cancer families
Source: BMC Cancer. 2019 Apr 4;19:313. doi: 10.1186/s12885-019-5494-7 (PMC6449945; doi:10.1186/s12885-019-5494-7)
Supplement: Supplementary file 11 — PDAVs found in the CAPG of the 120 control samples and their occurrence in the general population. (XLSX 12 kb) [file 12885_2019_5494_MOESM11_ESM.xlsx]

## Sheet: Additional file 11
Additional file 11: PDAVs found in the CAPG of the 120 control samples and their occurrence in the general population.
Gene	Variant type	Transcript:Base change (Protein change)	MAF:1000g	MAF:gnomAD	No. of controls
ABCC11	stop gained	XM_005256209.1:c.2813C>G(p.Ser938*)	0.0004	0.001158	2
ABCC11	stop gained	XM_005256209.1:c.297G>A(p.Trp99*)	-	0.0007676	1
AFP	splice acceptor variant	NM_001134.1:c.271-2A>G(p.?)	-	-	1
AFP	splice donor variant	NM_001134.1:c.*10+2T>C(p.?)	0.001	0.003237	1
ALK	frameshift variant	NM_004304.4:c.3854del(p.Lys1285Argfs*77)	-	-	1
ALKBH2	frameshift variant	NM_001145374.1:c.104_107del(p.Glu35Alafs*54)	-	8.934e-05	1
ATM	frameshift variant	NM_000051.3:c.6215del(p.Gly2072Aspfs*10)	-	-	1
BBS1	frameshift variant	NM_024649.4:c.1385_1401dup(p.Leu468Valfs*14)	-	4.118e-06	1
BBS10	frameshift variant	NM_024685.3:c.2052del(p.Lys684Asnfs*5)	-	-	1
BBS10	frameshift variant	NM_024685.3:c.1676dup(p.Tyr559*)	-	-	1
BBS10	frameshift variant	NM_024685.3:c.271dup(p.Cys91Leufs*5)	-	0.0005626	1
BBS9	splice acceptor variant	NM_001348041.2:c.113-2A>G(p.?)	-	-	1
BIVM-ERCC5	frameshift variant	NM_001204425.1:c.3337del(p.Ser1113Valfs*2)	-	-	1
BRCA2	frameshift variant	NM_000059.3:c.5351dup(p.Asn1784Lysfs*3)	-	-	1
BRCA2	frameshift variant	NM_000059.3:c.10184del(p.Glu3395Glyfs*32)	-	-	2
BUB1B	splice acceptor variant	NM_001211.5:c.180-1G>A(p.?)	-	-	1
CD96	splice acceptor variant	NM_198196.2:c.1229-2A>G(p.?)	-	-	1
CYP1A1	stop gained	NM_000499.3:c.205C>T(p.Gln69*)	0.0002	5.689e-05	1
DCLRE1A	splice acceptor variant	NM_001271816.1:c.2821-2A>C(p.?)	-	-	1
DHCR7	splice acceptor variant	NM_001163817.1:c.964-1G>C(p.?)	0.0026	0.003762	2
DNAH5	stop gained	NM_001369.2:c.3556G>T(p.Glu1186*)	-	-	1
FAH	splice acceptor variant	NM_000137.2:c.554-1G>T(p.?)	-	0.0001513	1
FANCG	splice donor variant	XM_005251404.1:c.175+1G>A(p.?)	-	8.607e-06	1
FANCI	splice donor variant	XM_005254950.1:c.2889+2T>G(p.?)	-	-	1
FLG	stop gained	NM_002016.1:c.9740C>A(p.Ser3247*)	0.0004	0.001446	1
FLG	stop gained	NM_002016.1:c.94G>T(p.Glu32*)	0.0002	0.0001383	1
GBE1	splice donor variant	NM_000158.3:c.690+2T>C(p.?)	0.0002	0.0008572	1
GBE1	splice donor variant	NM_000158.3:c.142+1G>A(p.?)	-	-	1
GJB2	frameshift variant	XM_005266354.1:c.334_335del(p.Lys112Glufs*2)	-	8.162e-06	1
GJB2	splice acceptor variant	XM_005266354.1:c.-22-2A>C(p.?)	0.0004	0.0006072	2
MC1R	frameshift variant	NM_002386.3:c.537dup(p.Ile180Hisfs*59)	0.0008	0.0006482	1
MSH3	frameshift variant	NM_002439.4:c.177_178insCCCCCAGC(p.Ala60Profs*23)	-	0.0002749	1
NEIL1	frameshift variant	NM_001256552.1:c.572dup(p.Pro192Alafs*50)	0.0006	0.001269	1
NME8	frameshift variant	XM_005249765.1:c.161_162insCTGAAAAAAT(p.Glu55*)	-	-	1
PDE11A	frameshift variant	NM_016953.3:c.1660del(p.Cys554Valfs*14)	0.0008	0.001214	1
PIK3CA	splice donor variant	NM_006218.2:c.1404+1G>C(p.?)	-	-	1
PNKP	splice donor variant	XM_005258474.1:c.1545+1G>A(p.?)	-	-	1
POLH	stop gained	NM_006502.2:c.499C>T(p.Arg167*)	-	-	1
POLL	stop gained	NM_013274.3:c.1072C>T(p.Arg358*)	-	4.061e-06	1
POLQ	frameshift variant	NM_199420.3:c.7486dup(p.His2496Profs*17)	-	4.471e-05	1
RAD17	splice donor variant	NM_133339.2:c.1605+1_1605+2insA(p.?)	-	7.343e-05	1
RAD51D	frameshift variant	NM_001142571.1:c.129del(p.Cys43Trpfs*37)	-	-	1
RAD54B	frameshift variant	NM_012415.3:c.1558_1561del(p.Thr520Alafs*15)	-	8.159e-06	1
RNASEL	stop gained	NM_021133.3:c.793G>T(p.Glu265*)	0.0018	0.003644	2
SBDS	splice donor variant	NM_016038.2:c.258+2T>C(p.?)	0.0016	0.003906	2
SFTPA2	frameshift variant	XM_005270123.1:c.794_813del(p.Tyr265Serfs*17)	-	1.219e-05	1
TYRP1	frameshift variant	NM_000550.2:c.1057_1060del(p.Asn353Valfs*31)	-	7.742e-05	1
UNC13D	frameshift variant	XM_005257137.1:c.2267del(p.Ile756Thrfs*39)	-	1.338e-05	1
UNC13D	frameshift variant	XM_005257137.1:c.2264_2265insCC(p.Glu755Aspfs*41)	-	1.338e-05	1
UNC13D	frameshift variant	XM_005257137.1:c.2258_2259insA(p.His754Profs*2)	-	1.351e-05	1
